# Supplementary material for: Rewiring of Lipid Metabolism and Storage in Ovarian Cancer Cells after Anti-VEGF Therapy
Source: Cells. 2019 Dec 9;8(12):1601. doi: 10.3390/cells8121601 (PMC6953010; doi:10.3390/cells8121601)
Supplement: Supplementary file 1 [file cells-08-01601-s001.zip]

Archive with 10 entries (10 files):
- Supplementary Materials 02122019/Figure S1.tif
- Supplementary Materials 02122019/Figure S1-S6 Legends.docx
- Supplementary Materials 02122019/Figure S2.tif
- Supplementary Materials 02122019/Figure S3.tif
- Supplementary Materials 02122019/Figure S4.tif
- Supplementary Materials 02122019/Figure S5.tif
- Supplementary Materials 02122019/Figure S6.tif
- Supplementary Materials 02122019/Table S1.docx
- Supplementary Materials 02122019/Table S2.docx
- Supplementary Materials 02122019/Table S3.docx
